# Supplementary material for: Synthesis, Properties, and Biomedical Application of Dicationic Gemini Surfactants with Dodecane Spacer and Carbamate Fragments
Source: Int J Mol Sci. 2023 Aug 1;24(15):12312. doi: 10.3390/ijms241512312 (PMC10419252; doi:10.3390/ijms241512312)
Supplement: Supplementary file 1 [file ijms-24-12312-s001.zip]

Archive with 1 entries (1 files):
- ijms-2538995-supplementary.pdf
